# Supplementary material for: Mycobacterium tuberculosis Infection of Retinal Endothelial Cells Induces Interferon Signaling Activation: Insights Into Tubercular Retinal Vasculitis
Source: Invest Ophthalmol Vis Sci. 2025 Jul 16;66(9):48. doi: 10.1167/iovs.66.9.48 (PMC12279072; doi:10.1167/iovs.66.9.48)
Supplement: Supplement 3 [file iovs-66-9-48_s003.xlsx]

## Sheet: Live Mtb vs Ctrl
Significant gene expressions (p adj <0.01) REC live Mtb infected vs non-infected
	baseMean	log2FoldChange	lfcSE	stat	pvalue	padj
ENSG00000188290.11	58.992	1.87218	0.290575	6.443	1.17132e-10	1.19668e-08
ENSG00000187608.10	696.085	5.05529	0.272849	18.5278	1.23197e-76	8.04132e-74
ENSG00000117318.9	399.052	0.503882	0.138136	3.64773	0.000264569	0.00971383
ENSG00000225886.3	29.3612	7.05136	1.06883	6.59725	4.18852e-11	4.55656e-09
ENSG00000130775.16	82.1592	1.69316	0.237164	7.13919	9.38852e-13	1.16111e-10
ENSG00000116863.11	97.7594	0.994025	0.21793	4.56122	5.0857e-06	0.000332962
ENSG00000090621.15	742.821	-0.555039	0.133651	-4.15291	3.2827e-05	0.00169905
ENSG00000184292.7	272.705	0.586238	0.137197	4.27296	1.92899e-05	0.00107411
ENSG00000142864.15	2162.8	-0.499389	0.0925712	-5.39465	6.86591e-08	5.92848e-06
ENSG00000116717.13	835.908	0.549633	0.122551	4.48494	7.29328e-06	0.000458228
ENSG00000137959.17	1923.29	6.97981	0.152198	45.8599	0	0
ENSG00000137965.11	177.594	4.36435	0.230256	18.9543	4.0666e-80	3.18523e-77
ENSG00000142871.18	950.851	0.591165	0.127836	4.6244	3.75682e-06	0.000249372
ENSG00000117226.12	94.2045	1.63117	0.23686	6.88665	5.71222e-12	6.57969e-10
ENSG00000117228.11	241.647	2.9843	0.181583	16.4349	1.07537e-60	4.85942e-58
ENSG00000162645.13	488.281	0.90767	0.121057	7.4979	6.48508e-14	8.56103e-12
ENSG00000162654.9	64.3652	4.4858	0.374069	11.9919	3.91804e-33	9.20662e-31
ENSG00000023909.10	230.921	0.628257	0.148061	4.24324	2.2032e-05	0.00120397
ENSG00000184371.14	56.2415	1.67961	0.291074	5.77039	7.90897e-09	7.4338e-07
ENSG00000155363.18	399.037	0.779573	0.146083	5.3365	9.47602e-08	8.00962e-06
ENSG00000155366.17	2056.22	-0.417386	0.0849352	-4.91417	8.91578e-07	6.75816e-05
ENSG00000271601.4	97.7512	0.939953	0.224445	4.18791	2.81541e-05	0.00149001
ENSG00000265972.6	194.23	0.739248	0.186888	3.95556	7.63556e-05	0.00347714
ENSG00000143384.14	835.324	0.537698	0.0990215	5.43011	5.63182e-08	4.90135e-06
ENSG00000189171.15	1102.56	-0.505341	0.101412	-4.98305	6.259e-07	4.83796e-05
ENSG00000160710.18	461.568	1.60318	0.122643	13.072	4.75959e-39	1.30048e-36
ENSG00000163565.19	2734.43	0.706661	0.081329	8.68891	3.65919e-18	5.8097e-16
ENSG00000158710.15	4432.01	-0.525261	0.123612	-4.24929	2.14448e-05	0.00118846
ENSG00000158769.18	306.929	0.579443	0.132138	4.38514	1.15909e-05	0.000691276
ENSG00000073756.13	151.879	2.08751	0.199104	10.4845	1.01778e-25	2.09788e-23
ENSG00000069275.13	3927.87	-0.357558	0.0880071	-4.06284	4.84802e-05	0.00234401
ENSG00000196352.16	433.628	0.549281	0.145212	3.78261	0.000155195	0.00624449
ENSG00000162772.17	39.8288	1.70301	0.389214	4.3755	1.21155e-05	0.000718913
ENSG00000143753.13	174.008	0.662707	0.179809	3.68562	0.000228145	0.00884644
ENSG00000143799.14	571.696	-0.510271	0.12452	-4.0979	4.16907e-05	0.00209326
ENSG00000116977.19	117.683	0.751513	0.203881	3.68605	0.000227765	0.00884644
ENSG00000270188.1	34.413	-3.96428	0.985094	-4.02427	5.71528e-05	0.00270761
ENSG00000134326.12	83.346	8.60105	1.04543	8.22732	1.91451e-16	2.88379e-14
ENSG00000134321.13	156.283	6.76064	0.553589	12.2124	2.66991e-34	6.67421e-32
ENSG00000171848.16	71.7059	-1.0364	0.261136	-3.96879	7.2238e-05	0.00332833
ENSG00000055332.19	619.884	2.40696	0.123677	19.4616	2.32545e-84	1.95155e-81
ENSG00000138035.15	71.6486	2.48971	0.288133	8.64083	5.58064e-18	8.74227e-16
ENSG00000272180.1	97.5628	-0.966809	0.232694	-4.15485	3.25499e-05	0.00169905
ENSG00000135631.17	173.79	0.713545	0.188369	3.78801	0.00015186	0.00615242
ENSG00000196843.17	83.1327	1.08387	0.253449	4.27647	1.89882e-05	0.00106687
ENSG00000152127.9	464.881	-0.50646	0.124545	-4.06648	4.77289e-05	0.00232683
ENSG00000184898.7	74.9363	0.98684	0.248817	3.96613	7.30477e-05	0.00335249
ENSG00000123609.11	546.269	1.2217	0.121231	10.0775	6.94753e-24	1.31656e-21
ENSG00000115267.9	194.88	3.65666	0.206453	17.7119	3.39692e-70	1.81411e-67
ENSG00000115415.20	900.685	2.5537	0.108055	23.6332	1.75557e-123	4.12524e-120
ENSG00000196141.14	763.019	0.924541	0.105434	8.7689	1.80413e-18	2.98546e-16
ENSG00000003402.20	1084.9	0.76975	0.1238	6.21771	5.0447e-10	5.0229e-08
ENSG00000078018.21	193.207	0.77263	0.197141	3.91918	8.885e-05	0.00398435
ENSG00000123992.20	95.086	0.826062	0.225753	3.65914	0.000253062	0.0095602
ENSG00000135899.19	657.731	2.89934	0.126007	23.0094	3.74975e-117	5.50698e-114
ENSG00000185404.17	241.571	0.737794	0.151878	4.85781	1.18691e-06	8.81002e-05
ENSG00000067066.17	930.798	1.54043	0.0979687	15.7237	1.04109e-55	3.94571e-53
ENSG00000173692.14	1579.31	-0.3912	0.0941844	-4.15355	3.27352e-05	0.00169905
ENSG00000144455.14	258.199	-0.706287	0.159117	-4.4388	9.04599e-06	0.000556447
ENSG00000172936.16	61.1591	2.08298	0.30396	6.85281	7.24107e-12	8.25974e-10
ENSG00000164054.16	697.136	1.04987	0.11096	9.46169	3.03007e-21	5.47697e-19
ENSG00000182179.13	98.2808	1.59829	0.245359	6.51409	7.313e-11	7.60358e-09
ENSG00000144810.16	270.963	0.611949	0.157306	3.89019	0.000100167	0.00439129
ENSG00000196776.17	424.847	0.753274	0.120701	6.24081	4.35318e-10	4.37141e-08
ENSG00000181722.17	445.061	0.622092	0.120727	5.1529	2.56495e-07	2.07832e-05
ENSG00000138496.17	445.287	3.30314	0.140533	23.5044	3.67742e-122	6.17229e-119
ENSG00000163840.10	434.189	2.32614	0.12711	18.3002	8.24176e-75	4.84162e-72
ENSG00000173193.15	1227.35	2.52803	0.124317	20.3353	6.26445e-92	6.691e-89
ENSG00000159685.11	31.6989	-1.32133	0.339943	-3.88693	0.000101522	0.0044177
ENSG00000188313.13	185.648	2.6249	0.18804	13.9592	2.7634e-44	8.32491e-42
ENSG00000163660.12	399.614	0.547341	0.114551	4.77816	1.76909e-06	0.000126378
ENSG00000163661.4	352.802	0.83912	0.14871	5.64265	1.67448e-08	1.5491e-06
ENSG00000121858.11	181.588	2.49447	0.206439	12.0833	1.29414e-33	3.10302e-31
ENSG00000114450.11	238.281	1.01792	0.154674	6.58104	4.67163e-11	5.03551e-09
ENSG00000163918.12	48.5163	-1.1548	0.305287	-3.78268	0.000155149	0.00624449
ENSG00000002549.13	251.708	1.90351	0.156428	12.1686	4.56772e-34	1.11804e-31
ENSG00000197712.12	1034.36	-0.337327	0.0923235	-3.65375	0.000258434	0.00956571
ENSG00000226950.8	132.593	-0.967856	0.187518	-5.16141	2.45097e-07	1.99975e-05
ENSG00000163453.11	225.137	0.96396	0.202145	4.76865	1.85467e-06	0.000130482
ENSG00000169245.6	27.808	7.01059	1.07237	6.53748	6.2565e-11	6.6223e-09
ENSG00000169248.13	71.9135	8.38991	1.042	8.05175	8.16186e-16	1.18387e-13
ENSG00000138760.11	849.732	0.518184	0.101991	5.08069	3.76074e-07	2.94566e-05
ENSG00000163644.15	73.0308	1.72641	0.246049	7.01653	2.27451e-12	2.72686e-10
ENSG00000138642.15	96.2173	1.66023	0.233068	7.12336	1.0533e-12	1.28909e-10
ENSG00000138646.9	197.165	2.76782	0.189506	14.6055	2.59263e-48	8.23265e-46
ENSG00000138722.10	950.516	1.06243	0.16044	6.62198	3.54418e-11	3.89164e-09
ENSG00000205403.14	90.0412	0.912828	0.235893	3.86966	0.000108987	0.00470766
ENSG00000164136.17	19.2211	1.8703	0.470138	3.9782	6.94392e-05	0.00323746
ENSG00000153147.6	383.109	0.638585	0.154154	4.14251	3.43532e-05	0.00176251
ENSG00000137628.18	278.825	2.33527	0.145586	16.0404	6.67098e-58	2.70267e-55
ENSG00000181381.15	1045.34	2.63984	0.112027	23.5643	8.95243e-123	1.75304e-119
ENSG00000164342.13	20.011	2.77024	0.567838	4.87858	1.06854e-06	7.99632e-05
ENSG00000109536.12	448.649	-0.571767	0.124122	-4.60651	4.09489e-06	0.000270286
ENSG00000112977.16	424.752	0.459698	0.125726	3.65636	0.000255825	0.00956571
ENSG00000113594.10	90.5355	1.1392	0.239364	4.75928	1.94281e-06	0.00013587
ENSG00000062194.16	336.296	0.600312	0.143613	4.18008	2.91406e-05	0.00153531
ENSG00000049860.14	251.147	0.7555	0.159202	4.74554	2.07952e-06	0.00014396
ENSG00000113441.16	211.176	0.802389	0.167951	4.77751	1.77482e-06	0.000126378
ENSG00000197536.11	60.5514	2.33398	0.292056	7.99153	1.33272e-15	1.90953e-13
ENSG00000125347.15	88.7707	1.56173	0.223418	6.99017	2.74557e-12	3.25836e-10
ENSG00000113583.8	120.842	0.763451	0.202031	3.77889	0.00015753	0.00631681
ENSG00000043143.22	138.461	1.08269	0.179774	6.02249	1.71752e-09	1.6677e-07
ENSG00000120738.8	72.9989	1.38142	0.268937	5.13658	2.79776e-07	2.25143e-05
ENSG00000120129.6	69.0965	1.04704	0.236151	4.43379	9.259e-06	0.000566584
ENSG00000113739.11	124.406	1.01444	0.255414	3.97176	7.13439e-05	0.00330008
ENSG00000111843.14	75.2606	0.984383	0.259438	3.79429	0.000148068	0.00606149
ENSG00000137198.10	129.835	1.52004	0.206273	7.36906	1.71832e-13	2.21852e-11
ENSG00000124766.7	4564.69	-0.328037	0.0900137	-3.6443	0.00026812	0.00981354
ENSG00000112343.11	351.022	0.814715	0.127832	6.37335	1.84945e-10	1.87321e-08
ENSG00000204642.14	40.66	4.1961	0.468121	8.96371	3.13923e-19	5.42395e-17
ENSG00000206503.13	631.024	0.658327	0.146023	4.50838	6.53252e-06	0.000412637
ENSG00000204592.9	984.958	0.642234	0.108901	5.89744	3.69181e-09	3.49799e-07
ENSG00000204525.17	1717.88	1.12355	0.109004	10.3074	6.52106e-25	1.29857e-22
ENSG00000234745.13	1007.79	1.94244	0.129378	15.0137	5.96833e-51	2.06241e-48
ENSG00000204267.16	249.592	2.6914	0.167191	16.0978	2.64546e-58	1.11005e-55
ENSG00000204264.12	198.426	1.52058	0.174066	8.73564	2.42272e-18	3.95341e-16
ENSG00000204261.9	29.3313	1.88285	0.443605	4.24443	2.19148e-05	0.00120316
ENSG00000240065.8	138.206	2.57045	0.207895	12.3642	4.08274e-35	1.04278e-32
ENSG00000231500.7	515.733	0.553046	0.137936	4.00944	6.08623e-05	0.00286028
ENSG00000231925.12	601.481	0.548218	0.142551	3.84577	0.000120173	0.00515298
ENSG00000124762.14	644.391	0.598345	0.162107	3.69104	0.00022334	0.00871768
ENSG00000137200.13	63.983	1.15848	0.266389	4.34884	1.3686e-05	0.000799982
ENSG00000112576.13	203.534	0.821971	0.161084	5.10273	3.34786e-07	2.6577e-05
ENSG00000146223.16	171.637	-0.711689	0.182868	-3.89183	9.94927e-05	0.00439129
ENSG00000112773.16	60.337	2.50206	0.293847	8.51485	1.66812e-17	2.57878e-15
ENSG00000135318.12	397.544	0.932057	0.127754	7.29571	2.97096e-13	3.75331e-11
ENSG00000203875.13	835.449	-0.623991	0.148424	-4.20411	2.62117e-05	0.00140621
ENSG00000135535.17	440.565	0.596274	0.132115	4.51331	6.38233e-06	0.000407532
ENSG00000118503.15	26.0076	1.72911	0.398809	4.33567	1.45314e-05	0.000841031
ENSG00000112406.5	235.67	0.538238	0.145185	3.70726	0.000209515	0.00826036
ENSG00000152818.18	2155.45	0.493793	0.111569	4.42589	9.60447e-06	0.000584678
ENSG00000111961.18	797.5	0.447752	0.104725	4.27552	1.90691e-05	0.00106687
ENSG00000175048.17	375.857	0.485123	0.130652	3.71309	0.000204742	0.00809936
ENSG00000198719.9	21.7556	1.94688	0.45232	4.30422	1.67579e-05	0.000954857
ENSG00000106346.11	197.938	0.645171	0.176496	3.65545	0.000256729	0.00956571
ENSG00000164649.20	130.966	-0.76169	0.193494	-3.93651	8.26759e-05	0.00375042
ENSG00000136237.19	231.315	0.617756	0.161044	3.83594	0.000125086	0.00531968
ENSG00000001629.10	224.977	0.785252	0.145782	5.38648	7.18513e-08	6.11725e-06
ENSG00000205413.8	239.731	3.27606	0.198313	16.5197	2.64841e-61	1.24465e-58
ENSG00000177409.12	262.526	3.3227	0.179249	18.5368	1.04263e-76	7.20579e-74
ENSG00000234695.1	143.578	-0.829809	0.197547	-4.20057	2.66243e-05	0.00142186
ENSG00000004799.8	74.3793	1.11723	0.288509	3.87244	0.000107753	0.00467156
ENSG00000106366.9	7152.46	0.92851	0.11969	7.75763	8.65341e-15	1.1822e-12
ENSG00000105939.14	587.898	1.35808	0.108995	12.46	1.23423e-35	3.22245e-33
ENSG00000059378.13	194.647	1.37409	0.164497	8.35331	6.63738e-17	1.01276e-14
ENSG00000179144.5	422.765	0.848367	0.176188	4.81511	1.47118e-06	0.000106281
ENSG00000033050.9	180.766	-0.627833	0.170936	-3.67291	0.000239804	0.00914759
ENSG00000104219.13	70.2752	1.07297	0.241268	4.44719	8.70018e-06	0.000537992
ENSG00000173530.6	200.738	-0.819952	0.161027	-5.09201	3.54279e-07	2.79357e-05
ENSG00000221869.5	56.1758	1.34623	0.289017	4.65795	3.19375e-06	0.00021442
ENSG00000160932.11	169.91	1.98769	0.19651	10.115	4.74238e-24	9.13413e-22
ENSG00000104518.11	113.358	0.748424	0.199687	3.74798	0.000178264	0.0071239
ENSG00000178685.14	58.1076	1.59963	0.278779	5.738	9.57997e-09	8.93294e-07
ENSG00000178719.17	626.644	0.610586	0.156062	3.91246	9.13625e-05	0.00408144
ENSG00000096968.14	60.5626	0.994526	0.269949	3.68413	0.000229486	0.00886809
ENSG00000122729.19	248.044	-1.15008	0.148465	-7.74645	9.44986e-15	1.27617e-12
ENSG00000107201.11	55.6915	2.37975	0.30398	7.82864	4.93178e-15	6.89803e-13
ENSG00000086061.16	553.199	0.808768	0.130443	6.20017	5.64034e-10	5.56877e-08
ENSG00000086065.14	185.909	1.47879	0.187967	7.86726	3.62501e-15	5.13136e-13
ENSG00000135052.16	360.782	0.730937	0.151019	4.84003	1.29817e-06	9.53262e-05
ENSG00000196116.8	58.4817	2.43472	0.373683	6.51548	7.24578e-11	7.60095e-09
ENSG00000106785.15	51.6128	3.43273	0.336188	10.2107	1.77489e-24	3.47553e-22
ENSG00000106853.20	550.203	0.516196	0.126601	4.07735	4.55525e-05	0.00224872
ENSG00000148154.10	212.582	0.662532	0.162721	4.07159	4.66933e-05	0.0022954
ENSG00000148175.13	289.908	0.654187	0.168127	3.89104	9.98155e-05	0.00439129
ENSG00000231298.7	552.31	-0.524194	0.136886	-3.82941	0.000128452	0.00535372
ENSG00000165629.20	308.575	0.577152	0.154909	3.72574	0.000194745	0.00775611
ENSG00000148468.17	449.956	-0.564962	0.139984	-4.0359	5.43931e-05	0.00259782
ENSG00000108219.15	499.64	0.406681	0.111699	3.64087	0.000271714	0.00991419
ENSG00000107798.18	124.788	0.747876	0.195243	3.83048	0.000127891	0.00535372
ENSG00000119922.11	257.495	5.79377	0.859269	6.74268	1.55495e-11	1.7235e-09
ENSG00000119917.15	360.208	6.46289	0.554208	11.6615	2.00502e-31	4.61902e-29
ENSG00000185745.10	520.774	9.07721	0.493915	18.3781	1.9677e-75	1.21677e-72
ENSG00000152778.10	61.152	3.20902	0.299119	10.7282	7.50055e-27	1.63192e-24
ENSG00000180628.15	129.61	0.846855	0.18569	4.56058	5.10114e-06	0.000332962
ENSG00000155287.11	92.0381	2.65839	0.254806	10.433	1.75252e-25	3.55006e-23
ENSG00000165806.21	146.378	0.853085	0.182045	4.68613	2.78417e-06	0.000187995
ENSG00000185201.17	1031.97	0.667634	0.131833	5.06423	4.10048e-07	3.1905e-05
ENSG00000142089.17	2638.15	1.91037	0.128918	14.8185	1.11223e-49	3.7336e-47
ENSG00000185507.21	113.75	3.94445	0.256716	15.365	2.80949e-53	1.03152e-50
ENSG00000132109.10	114.294	1.93548	0.221912	8.72187	2.73648e-18	4.40423e-16
ENSG00000132256.20	285.659	1.22355	0.137901	8.87267	7.14117e-19	1.21597e-16
ENSG00000132274.16	316.013	2.07604	0.141438	14.678	8.91273e-49	2.90877e-46
ENSG00000166441.13	28432.9	-0.318712	0.076867	-4.14628	3.37915e-05	0.0017413
ENSG00000198168.9	1567.35	-0.46212	0.102473	-4.50967	6.49283e-06	0.000412347
ENSG00000109881.17	346.81	-0.502606	0.136806	-3.67386	0.000238913	0.00914328
ENSG00000110422.12	166.938	0.744913	0.186824	3.98725	6.68442e-05	0.0031289
ENSG00000110492.16	477.26	0.662	0.152807	4.33225	1.47591e-05	0.000850021
ENSG00000156587.16	527.931	2.05054	0.112307	18.2584	1.77439e-74	9.92731e-72
ENSG00000166889.14	104.242	0.962749	0.201628	4.77487	1.79819e-06	0.000127271
ENSG00000110108.10	745.957	0.555874	0.129443	4.29435	1.75207e-05	0.000989667
ENSG00000110446.12	27.1876	3.1134	0.461313	6.749	1.4887e-11	1.66578e-09
ENSG00000133321.11	20.3109	2.38556	0.525314	4.54122	5.59308e-06	0.000361061
ENSG00000168062.10	73.0069	4.34884	0.590969	7.35884	1.85519e-13	2.3692e-11
ENSG00000174851.16	641.128	-0.510285	0.12464	-4.09409	4.23835e-05	0.00211899
ENSG00000162337.12	147.922	0.78516	0.186344	4.2135	2.51439e-05	0.00135512
ENSG00000255187.2	16.2873	-2.40996	0.659669	-3.65328	0.000258907	0.00956571
ENSG00000023445.16	25.0451	2.0469	0.432667	4.7309	2.23531e-06	0.00015269
ENSG00000137752.24	67.7001	1.75503	0.342823	5.11936	3.06581e-07	2.45035e-05
ENSG00000204397.9	336.183	0.527779	0.129782	4.06665	4.7693e-05	0.00232683
ENSG00000154146.13	396.664	-0.441981	0.116524	-3.79304	0.000148814	0.00607089
ENSG00000010278.15	1201	0.607032	0.108808	5.57894	2.41987e-08	2.22117e-06
ENSG00000134531.10	1130.06	0.516448	0.106332	4.85692	1.19227e-06	8.81002e-05
ENSG00000167552.15	1419.09	-0.47914	0.0990267	-4.83849	1.30827e-06	9.5471e-05
ENSG00000135486.19	913.457	-0.598968	0.107668	-5.56309	2.65046e-08	2.39541e-06
ENSG00000123360.12	16.9211	-2.22852	0.584961	-3.80968	0.000139145	0.00571614
ENSG00000170581.14	259.448	2.22538	0.19907	11.1789	5.17363e-29	1.16894e-26
ENSG00000252206.1	15.4667	2.90792	0.592906	4.90453	9.36534e-07	7.05343e-05
ENSG00000153179.13	312.965	0.608237	0.137476	4.42431	9.67498e-06	0.000585935
ENSG00000187109.15	4585.33	-0.430662	0.0989479	-4.35242	1.34645e-05	0.000794944
ENSG00000139318.8	967.173	0.435401	0.106485	4.08884	4.33536e-05	0.00215831
ENSG00000111142.14	2643.27	-0.387207	0.100959	-3.83528	0.000125419	0.00531968
ENSG00000241744.1	38.985	-1.49887	0.392848	-3.81541	0.000135959	0.0056246
ENSG00000111670.16	404.786	-0.483253	0.126765	-3.81221	0.000137732	0.00567792
ENSG00000198431.16	355.215	0.687411	0.139708	4.92034	8.63961e-07	6.59135e-05
ENSG00000139428.12	184.212	-0.838909	0.157407	-5.32954	9.84611e-08	8.26299e-06
ENSG00000089127.15	228.827	4.58132	0.220104	20.8143	3.21136e-96	4.19225e-93
ENSG00000111331.14	339.843	3.58822	0.192704	18.6204	2.19694e-77	1.61324e-74
ENSG00000111335.14	455.974	4.72951	0.182522	25.912	4.87318e-148	1.43137e-144
ENSG00000135114.13	64.4587	6.08313	1.38242	4.40034	1.08083e-05	0.000647893
ENSG00000102755.12	440.673	0.430306	0.111482	3.85987	0.000113447	0.00488238
ENSG00000120686.12	816.633	-3.54054	0.878792	-4.02888	5.60436e-05	0.00266581
ENSG00000120690.16	391.278	0.601327	0.127247	4.72565	2.29375e-06	0.000155776
ENSG00000133106.15	184.813	5.88592	0.446418	13.1848	1.07364e-39	3.00338e-37
ENSG00000136156.15	818.414	0.46073	0.106518	4.32536	1.52282e-05	0.000872764
ENSG00000136147.18	209.805	1.55136	0.160064	9.69214	3.25645e-22	6.07302e-20
ENSG00000118946.12	33.8594	1.83817	0.406653	4.52023	6.17725e-06	0.000396593
ENSG00000005810.19	616.788	0.428991	0.108277	3.96198	7.43322e-05	0.00339817
ENSG00000187498.16	569.601	0.53167	0.144345	3.68332	0.000230212	0.00886809
ENSG00000092010.15	495.222	0.668064	0.120028	5.56588	2.60826e-08	2.37554e-06
ENSG00000100911.16	566.989	0.55392	0.112014	4.94511	7.60994e-07	5.84374e-05
ENSG00000213928.9	77.1937	1.34332	0.258552	5.19554	2.04128e-07	1.68894e-05
ENSG00000131979.20	28.2062	1.47444	0.378742	3.893	9.90102e-05	0.0043897
ENSG00000100567.13	383.537	0.586293	0.142129	4.12509	3.70597e-05	0.00187678
ENSG00000100600.15	167.941	0.775409	0.182679	4.24465	2.18933e-05	0.00120316
ENSG00000165949.12	2211.29	2.71165	0.0969575	27.9674	4.04698e-172	1.58493e-168
ENSG00000140105.18	228.792	1.11903	0.17063	6.55825	5.44435e-11	5.81506e-09
ENSG00000080824.19	16218.9	-0.405898	0.103211	-3.93272	8.39917e-05	0.00379545
ENSG00000134153.10	84.694	0.918488	0.249696	3.67843	0.000234676	0.0090105
ENSG00000166710.21	13740.5	0.741868	0.102873	7.21146	5.53552e-13	6.91881e-11
ENSG00000185880.13	106.641	1.41621	0.203919	6.94496	3.7857e-12	4.40378e-10
ENSG00000183578.8	632.846	0.560089	0.137805	4.06437	4.8163e-05	0.00233829
ENSG00000140464.20	222.425	1.36112	0.146579	9.28593	1.603e-20	2.81099e-18
ENSG00000156232.7	120.402	0.834047	0.197078	4.23206	2.31558e-05	0.00125952
ENSG00000172183.16	147.358	2.48654	0.225848	11.0098	3.42808e-28	7.59934e-26
ENSG00000103550.14	415.471	-0.505879	0.119986	-4.21615	2.48503e-05	0.00134547
ENSG00000087245.13	472.847	0.493573	0.128893	3.82932	0.0001285	0.00535372
ENSG00000140853.16	108.976	1.94995	0.207195	9.4112	4.90493e-21	8.73153e-19
ENSG00000168404.13	127.923	1.28219	0.187412	6.84154	7.83459e-12	8.85083e-10
ENSG00000185722.18	109.573	0.777878	0.212813	3.65522	0.00025696	0.00956571
ENSG00000239697.11	44.8112	1.22304	0.319078	3.83304	0.000126572	0.00534925
ENSG00000168961.17	639.582	2.56229	0.150285	17.0496	3.52081e-65	1.72358e-62
ENSG00000108691.9	87.1994	1.87616	0.312568	6.00242	1.94402e-09	1.87216e-07
ENSG00000161381.14	24.8479	-1.50959	0.413508	-3.6507	0.000261526	0.00963221
ENSG00000173786.17	293.256	1.03026	0.135477	7.6047	2.85574e-14	3.81273e-12
ENSG00000108771.13	45.6721	2.81938	0.346138	8.14524	3.78542e-16	5.55937e-14
ENSG00000108774.15	551.41	0.674428	0.125046	5.39342	6.91295e-08	5.92848e-06
ENSG00000068079.8	160.31	3.32547	0.204224	16.2834	1.29391e-59	5.63042e-57
ENSG00000108828.16	3210.77	-0.367988	0.0889324	-4.13783	3.50599e-05	0.0017832
ENSG00000136436.15	287.9	0.534477	0.133032	4.01765	5.87823e-05	0.00277363
ENSG00000121060.19	676.237	1.53041	0.144504	10.5908	3.28769e-26	6.89768e-24
ENSG00000068489.13	168.026	-0.703144	0.180139	-3.90333	9.48775e-05	0.00422241
ENSG00000108984.15	75.9098	-1.00546	0.261927	-3.83871	0.000123682	0.00528415
ENSG00000129667.13	97.0432	0.961524	0.263184	3.65343	0.000258757	0.00956571
ENSG00000089685.15	117.162	-0.772722	0.190846	-4.04893	5.14533e-05	0.00247756
ENSG00000184557.4	41.5789	1.48851	0.332802	4.47266	7.72537e-06	0.000482795
ENSG00000173821.19	2172.57	2.24983	0.149064	15.0931	1.79807e-51	6.40169e-49
ENSG00000262979.1	46.4423	3.24332	0.342555	9.46803	2.85163e-21	5.23496e-19
ENSG00000280248.1	27.1405	2.42653	0.436835	5.5548	2.77935e-08	2.49272e-06
ENSG00000263069.6	23.8794	2.68691	0.450837	5.95983	2.52505e-09	2.41194e-07
ENSG00000183684.8	513.095	-0.578068	0.129792	-4.45381	8.43579e-06	0.000524403
ENSG00000197063.11	234.099	0.825521	0.148966	5.54166	2.99616e-08	2.66681e-06
ENSG00000141574.8	40.925	3.283	0.835363	3.93002	8.49382e-05	0.00382352
ENSG00000101596.16	233.889	0.68913	0.168745	4.08386	4.4294e-05	0.00219583
ENSG00000101608.13	1476.95	0.451141	0.116024	3.88835	0.000100928	0.00440818
ENSG00000257267.3	205.294	-0.620383	0.168037	-3.69193	0.000222557	0.00871606
ENSG00000101670.12	197.67	0.678281	0.170639	3.97496	7.03924e-05	0.00326894
ENSG00000141682.12	160.29	1.19298	0.170952	6.97846	2.98438e-12	3.50634e-10
ENSG00000141664.10	400.586	0.754996	0.116715	6.46869	9.88533e-11	1.0188e-08
ENSG00000099622.14	417.714	-0.647352	0.139163	-4.65175	3.29124e-06	0.000219709
ENSG00000161091.14	116.666	0.882907	0.199898	4.4168	1.00173e-05	0.000603558
ENSG00000174917.9	74.2832	-0.901982	0.237887	-3.79164	0.000149656	0.00608413
ENSG00000167772.12	214.448	0.945546	0.219723	4.30335	1.68232e-05	0.000954857
ENSG00000130813.18	256.515	1.79349	0.167721	10.6933	1.09406e-26	2.33712e-24
ENSG00000130164.14	294.22	0.585056	0.153101	3.82138	0.000132709	0.00550952
ENSG00000160888.7	392.944	0.910129	0.166652	5.46127	4.72741e-08	4.14495e-06
ENSG00000130303.14	465.381	2.72347	0.154331	17.6469	1.07476e-69	5.49016e-67
ENSG00000167601.12	178.817	0.579408	0.158325	3.65962	0.000252594	0.0095602
ENSG00000011422.12	631.446	0.669208	0.121963	5.48698	4.08862e-08	3.61182e-06
ENSG00000125743.11	1346.34	-0.408956	0.0984586	-4.15358	3.27308e-05	0.00169905
ENSG00000105287.13	153.505	0.689046	0.166468	4.13922	3.48487e-05	0.00178016
ENSG00000105559.12	66.2444	1.81249	0.255413	7.09633	1.28117e-12	1.5518e-10
ENSG00000142408.7	211.81	0.554684	0.149253	3.71639	0.00020209	0.00802145
ENSG00000125826.21	326.011	1.06351	0.143346	7.4192	1.17829e-13	1.5382e-11
ENSG00000188559.15	395.663	0.533769	0.12724	4.19497	2.72911e-05	0.00145088
ENSG00000101439.9	409.978	0.528176	0.14442	3.65722	0.00025497	0.00956571
ENSG00000101347.11	683.003	2.44953	0.121997	20.0787	1.13435e-89	1.11062e-86
ENSG00000198959.12	1194.9	0.390422	0.10666	3.66042	0.000251804	0.0095602
ENSG00000101040.19	531.042	0.566985	0.117762	4.81466	1.47449e-06	0.000106281
ENSG00000124201.15	965.093	1.54835	0.115317	13.427	4.20198e-41	1.23423e-38
ENSG00000101182.15	4110.02	-0.374833	0.0863326	-4.34173	1.41364e-05	0.000822223
ENSG00000060491.17	169.278	1.04142	0.200749	5.18767	2.12942e-07	1.74955e-05
ENSG00000130589.16	235.032	3.68242	0.187175	19.6737	3.62165e-86	3.27314e-83
ENSG00000275895.7	67.3882	-1.0922	0.2953	-3.69861	0.000216781	0.00851825
ENSG00000142192.21	2959.45	0.406475	0.085686	4.74377	2.09778e-06	0.000144133
ENSG00000182670.13	1600.38	-0.465651	0.0882139	-5.27866	1.3013e-07	1.08433e-05
ENSG00000183486.14	222.924	4.35651	0.212302	20.5203	1.41825e-93	1.6663e-90
ENSG00000157601.15	1499.4	6.80723	0.168227	40.4646	0	0
ENSG00000184979.10	123.281	3.73875	0.235348	15.886	7.91979e-57	3.10165e-54
ENSG00000093010.15	362.468	1.15298	0.187263	6.15703	7.41224e-10	7.2572e-08
ENSG00000240591.2	27.7296	-1.92735	0.443066	-4.35003	1.36117e-05	0.00079962
ENSG00000221963.6	145.363	2.60158	0.200261	12.991	1.377e-38	3.6769e-36
ENSG00000128284.19	170.884	1.43984	0.176695	8.14875	3.67697e-16	5.46845e-14
ENSG00000128335.14	228.73	1.49722	0.169383	8.83925	9.63647e-19	1.61741e-16
ENSG00000100342.21	176.45	2.28172	0.171618	13.2953	2.46339e-40	7.0591e-38
ENSG00000185022.12	555.509	1.04897	0.134794	7.78202	7.1375e-15	9.86571e-13
ENSG00000100226.16	90.5291	0.899777	0.21834	4.12099	3.7725e-05	0.00190228
ENSG00000100422.14	205.952	-0.594864	0.155261	-3.83138	0.000127424	0.00535372
ENSG00000130066.17	1098.97	1.71039	0.120052	14.247	4.67746e-46	1.4462e-43
ENSG00000147155.11	213.434	-0.741172	0.183578	-4.03737	5.40536e-05	0.00259215
ENSG00000102317.18	752.609	-0.738615	0.155655	-4.7452	2.08301e-06	0.00014396
ENSG00000102081.15	144.922	0.85054	0.187175	4.54408	5.51752e-06	0.000358151

## Sheet: HKMtb vs Ctrl
Significant gene expressions (p adj <0.01) REC HK Mtb exposed vs non-exposed
	baseMean	log2FoldChange	lfcSE	stat	pvalue	padj
ENSG00000234919.1	12.8415	4.21223	0.831631	5.06502	4.08e-07	0.00141965
ENSG00000239519.1	18.2947	2.41049	0.520154	4.63418	3.58e-06	0.00711887
ENSG00000052802.13	499.743	0.561006	0.123817	4.53094	5.87e-06	0.00958671
ENSG00000250072.6	68.703	1.37422	0.267841	5.13073	2.89e-07	0.00133788
ENSG00000205268.11	145.967	1.19306	0.207098	5.76084	8.37e-09	0.000116385
ENSG00000133800.9	348.095	-0.81266	0.17982	-4.5193	6.2e-06	0.00958671
ENSG00000149273.15	10219.5	-0.410068	0.0829223	-4.94521	7.61e-07	0.00192381
ENSG00000256721.1	39.4498	1.91738	0.358188	5.35301	8.65e-08	0.000601468
ENSG00000257407.1	19.3043	2.53765	0.514927	4.92816	8.3e-07	0.00192381
